# Supplementary material for: Metagenomic sequencing reveals the relationship between microbiota composition and quality of Chinese Rice Wine
Source: Sci Rep. 2016 May 31;6:26621. doi: 10.1038/srep26621 (PMC4886530; doi:10.1038/srep26621)
Supplement: Supplementary Table123 [file srep26621-s2.xls]

## Sheet: Supplementary Table guide
Supplementary Table Guide:
Supplementary Table 1	sample information and data summary of 16S/ITS amplicon sequencing
Supplementary Table 2	fermentation results of each batch of wine
Supplementary Table 3	data summary of metagenomics sequencing

## Sheet: Supplementary Table 1
colum name illustration
miseq_read_number	miseq paired-end reads number
pandaseq_reads	tag number after concatenation by pandaseq
concatenation_ratio	pandaseq concatenation ratio
final_clean_reads	number of final clean tags after quality control
average_length	average tag length (bp)
sd	standard deviation of tag length (bp)
final_useful_ratio	ratio of reads usage
sample name patterns:
mechanized samples	type.workshop.day				** suffix "..1" means samples from supernatant
manual samples	type.workshop.batch.day				"..2" from turbid liquid
yeast starter samples	type.usage.number
sample information and data summary of 16S/ITS amplicon sequencing
	physiochemical parameters			16S							ITS2
sample_analysis_name	alcohol(%, v/v)	acidity (g/L NaOH)	quality_comment	miseq_read_number	pandaseq_reads	concatenation_ratio	final_clean_reads	average_length	sd	final_useful_ratio	miseq_read_number	pandaseq_reads	concatenation_ratio	final_reads	final_bases	average_length	sd	final_useful_ratio
wine.machine2.2	12.4	5.8		71121	69035	0.97067	69035	422.309	8.16937	0.97067	30800	29386	0.954091	28853	9933818	344.291	32.3234	0.936786
wine.machine2.4	12.8	4.7		57546	56002	0.973169	56000	420.781	8.60728	0.973135	30389	29196	0.960742	28538	9743565	341.424	32.0286	0.93909
wine.machine2.7..1	14.1	4.8		90748	88136	0.971217	88132	421.107	8.33217	0.971173	31799	30677	0.964716	30064	10309414	342.916	32.2101	0.945439
wine.machine2.7..2				102312	98965	0.967286	98961	421.9	8.23944	0.967247	30621	29537	0.964599	28824	9908728	343.767	32.2837	0.941315
wine.machine2.14..1	16.6	5		103274	100035	0.968637	100034	421.585	8.32098	0.968627	36367	35113	0.965518	34503	12056125	349.423	32.3542	0.948745
wine.machine2.14..2				83999	81507	0.970333	81507	421.449	8.33977	0.970333	34241	32987	0.963377	32394	11314810	349.287	32.3673	0.946059
wine.machine2.16	18.2	5.4	good	73871	71819	0.972222	71819	421.295	8.36133	0.972222	26628	25783	0.968266	25471	9009276	353.707	31.6951	0.956549
wine.machine3.2	11.9	5.4		103554	100436	0.96989	100436	422.861	8.41324	0.96989	30119	29036	0.964043	28960	10204068	352.35	31.6453	0.961519
wine.machine3.4	13.7	4.9		88688	85939	0.969004	85938	424.161	7.81752	0.968992	31911	31014	0.971891	30940	11084196	358.248	30.0355	0.969572
wine.machine3.7	16.2	5.1		91194	89093	0.976961	89093	424.439	7.81195	0.976961	31649	30843	0.974533	30769	11083272	360.209	29.3195	0.972195
wine.machine3.14..1	17.4	5.6		93123	90748	0.974496	90745	425.93	6.66742	0.974464	31764	31032	0.976955	30979	11278294	364.063	27.2563	0.975286
wine.machine3.14..2				68031	66137	0.97216	66137	424.953	7.38452	0.97216	27753	26955	0.971246	26899	9766277	363.072	27.8522	0.969229
wine.machine3.16	19	5.4	good								30075	29322	0.974963	29281	10897587	372.173	19.8888	0.973599
wine.manual3.1.1				82714	80486	0.973064	80485	422.033	7.89925	0.973052	28144	27475	0.976229	27350	9805775	358.529	29.2672	0.971788
wine.manual3.1.2	10.2	5.8		83998	81636	0.97188	81636	425.272	6.75315	0.97188	25384	24692	0.972739	24528	8630545	351.865	30.9969	0.966278
wine.manual3.1.4	11.5	6.5		86679	84183	0.971204	84182	427.458	4.71178	0.971193	16516	15894	0.96234	15773	5649357	358.166	29.3865	0.955013
wine.manual3.1.7	12.7	6.1		106369	102941	0.967773	102940	427.76	4.2674	0.967763	34804	33592	0.965176	33372	12060262	361.389	28.0888	0.958855
wine.manual3.1.14	14.2	6.1		105858	102482	0.968108	102482	428.097	3.67827	0.968108	16083	15474	0.962134	15384	5421068	352.384	30.9377	0.956538
wine.manual3.1.30	15.6	7.2		95148	92578	0.972989	92578	427.142	5.12305	0.972989	27439	26606	0.969642	26382	9411840	356.752	30.1005	0.961478
wine.manual3.1.60	18.1	8	poor	78214	75581	0.966336	75578	427.523	4.67564	0.966298	35782	34946	0.976636	34827	12908541	370.648	21.4389	0.973311
wine.manual3.2.1				63884	62041	0.971151	62040	422.323	8.19133	0.971135	20826	20120	0.9661	20027	7037554	351.403	30.5603	0.961634
wine.manual3.2.2	10.1	5.8		78056	76085	0.974749	76084	422.387	7.81291	0.974736	28780	27371	0.951042	27196	9404595	345.808	30.8449	0.944962
wine.manual3.2.4	12.2	5.6		89642	87348	0.974409	87347	427.114	5.14561	0.974398	32787	31189	0.951261	30958	10770977	347.922	30.8156	0.944216
wine.manual3.2.7	13.4	6.4		88045	85671	0.973037	85670	427.432	4.75623	0.973025	33406	31942	0.956176	31725	11365605	358.254	29.4882	0.94968
wine.manual3.2.14	14.8	6.5		85442	82781	0.968856	82781	427.604	4.51105	0.968856	32395	31096	0.959901	30965	11126931	359.339	28.8327	0.955857
wine.manual3.2.30	17	7.4	poor	62075	60452	0.973854	60451	426.895	5.35166	0.973838	26601	25607	0.962633	25523	9160679	358.919	29.2142	0.959475
wine.manual3.3.2	10.5	5.4		92909	89793	0.966462	89793	427.058	5.26726	0.966462	25874	24863	0.960926	24681	8745638	354.347	30.7771	0.953892
wine.manual3.3.4	11.9	5.2		72785	70525	0.96895	70525	427.561	4.60672	0.96895	34806	33559	0.964173	33440	11973981	358.074	29.4345	0.960754
wine.manual3.3.7	12.5	6.1		58906	56746	0.963331	56745	428.22	3.4659	0.963314	34989	33774	0.965275	33633	12174664	361.986	28.1602	0.961245
wine.manual3.3.16	14.2	6.6		87781	85115	0.969629	85115	426.84	5.47644	0.969629	38443	37076	0.964441	36893	13363331	362.219	28.029	0.959681
wine.manual3.3.30	15.9	6.6		68029	65999	0.97016	65998	427.125	5.19091	0.970145	40260	38974	0.968058	38755	13978125	360.679	28.8376	0.962618
wine.manual3.3.60	18.4	7.8		84609	82043	0.969672	82043	426.153	6.11308	0.969672	27650	26869	0.971754	26777	9631616	359.697	28.9138	0.968427
wine.manual3.3.70	20.4	7.1	intermediate	120960	117314	0.969858	117312	425.463	6.71048	0.969841	28819	28049	0.973282	26688	9533900	357.235	29.5805	0.926056
wine.manual4.1.1				89810	87127	0.970126	87127	422.762	8.23888	0.970126	28693	27721	0.966124	27452	9807793	357.271	30.0354	0.956749
wine.manual4.1.2	9.7	6		77283	75007	0.97055	75007	424.927	7.26989	0.97055	29455	28333	0.961908	28021	9862593	351.971	31.3207	0.951316
wine.manual4.1.4	11.3	6.1		52988	51463	0.97122	51463	427.416	4.93624	0.97122	43083	41411	0.961191	40980	14548758	355.021	30.4563	0.951187
wine.manual4.1.7	12.6	6		81681	79301	0.970862	79299	428.023	3.94684	0.970838	34336	33200	0.966915	32913	11962346	363.454	27.2862	0.958557
wine.manual4.1.14	12.7	5.6		99484	96152	0.966507	96152	427.529	4.75874	0.966507	31103	30206	0.97116	29931	10854999	362.667	27.668	0.962319
wine.manual4.1.30	15.5	7	poor	79764	77307	0.969197	77306	426.455	6.07075	0.969184	27154	26458	0.974368	26286	9624761	366.155	25.8582	0.968034
wine.manual4.2.1				80621	78335	0.971645	78333	422.254	8.42743	0.97162	114014	109957	0.964417	109012	38863630	356.508	30.3081	0.956128
wine.manual4.2.2	9.9	5.8		78180	75792	0.969455	75792	425.94	6.578	0.969455	26505	25497	0.961969	25175	8803566	349.695	31.4895	0.949821
wine.manual4.2.4	11.8	5.4		70828	68729	0.970365	68727	426.389	6.13567	0.970337	21898	21019	0.959859	20661	7184676	347.741	30.9949	0.943511
wine.manual4.2.7	12.6	6.1		91989	89726	0.975399	89726	427.533	4.77237	0.975399	27742	26810	0.966405	26537	9523502	358.876	29.6175	0.956564
wine.manual4.2.14	13.5	5.9		63334	61707	0.974311	61703	427.142	5.29632	0.974248	32077	31188	0.972285	30851	11123174	360.545	28.6469	0.961779
wine.manual4.2.30	15.8	7.1	poor	87415	84847	0.970623	84846	425.361	6.9868	0.970611	110543	106744	0.965633	105772	38293016	362.034	28.3691	0.95684
wine.manual4.3.2	10.3	5.2		70879	68910	0.97222	68905	423.814	7.48456	0.97215	29973	28504	0.950989	27415	8726713	318.319	13.4232	0.914657
wine.manual4.3.4	12.9	5.2		93485	90951	0.972894	90951	425.761	6.46039	0.972894	20656	19851	0.961028	19427	6825957	351.364	31.431	0.940502
wine.manual4.3.7	13.8	5.4		65601	63597	0.969452	63597	426.221	6.10889	0.969452	27578	26404	0.95743	25715	9048083	351.86	31.7321	0.932446
wine.manual4.3.16	15.6	5.8		56569	54239	0.958811	54239	427.363	4.93224	0.958811	22384	21641	0.966807	21307	7711198	361.909	28.3392	0.951885
wine.manual4.3.30	16.9	6	good	93367	90735	0.97181	90735	426.136	6.23332	0.97181	20384	19835	0.973067	19468	7004729	359.807	29.6266	0.955063
wine.manual9.1.1				48165	46535	0.966158	46534	419.156	7.92414	0.966137	22661	22099	0.9752	21964	7882922	358.902	29.2567	0.969242
wine.manual9.1.2	10.2	6		72823	70600	0.969474	70598	418.95	7.91153	0.969446	21240	20694	0.974294	20581	7395074	359.316	29.1081	0.968974
wine.manual9.1.4	13	6.1		87347	84862	0.97155	84860	419.647	7.98087	0.971527	24934	24022	0.963423	23874	8552537	358.236	29.6537	0.957488
wine.manual9.1.7	13.9	5.7		78123	75584	0.9675	75584	420.946	8.23282	0.9675	16434	15941	0.970001	15553	5476486	352.118	31.7434	0.946392
wine.manual9.1.14	15	6.2		76268	74133	0.972007	74133	421.132	8.11808	0.972007	41482	40145	0.967769	39755	14539801	365.735	25.8724	0.958367
wine.manual9.1.30	17.1	6.5		28812	28056	0.973761	28052	413.159	3.78526	0.973622	27574	26812	0.972365	26512	9647602	363.896	27.3554	0.961485
wine.manual9.1.60				71090	68739	0.966929	68738	417.84	7.70972	0.966915	25310	24788	0.979376	24713	9087325	367.714	24.318	0.976412
wine.manual9.1.70	19.7	5.6	good	23646	22919	0.969255	22919	421.678	8.13209	0.969255	46726	45207	0.967491	45017	16532733	367.255	24.6504	0.963425
wine.manual9.2.1				77071	74558	0.967394	74555	418.095	8.03596	0.967355
wine.manual9.2.2	10.2	5.1		97087	93925	0.967431	93923	423.734	7.78004	0.967411	48930	46953	0.959595	46667	16742875	358.773	29.5985	0.95375
wine.manual9.2.4	12.5	5.2		67658	65859	0.97341	65858	424.138	7.63688	0.973396	49019	46806	0.954854	46455	16570472	356.699	30.092	0.947694
wine.manual9.2.7	13.4	5.6		84420	81706	0.967851	81704	426.976	5.42239	0.967828	33837	32467	0.959512	32355	11746658	363.055	27.4343	0.956202
wine.manual9.2.14	13.9	6.1		74637	72374	0.96968	72374	424.335	7.48385	0.96968	36592	35277	0.964063	35160	12733704	362.165	27.9548	0.960866
wine.manual9.2.30	16.1	7.3		80328	78333	0.975164	78333	423.266	7.9041	0.975164	28769	27685	0.962321	27568	9878851	358.345	29.6972	0.958254
wine.manual9.2.60	18.3	6.8		78095	75938	0.97238	75938	421.887	8.23809	0.97238	25574	24743	0.967506	24612	8892770	361.318	28.4858	0.962384
wine.manual9.2.70	19.2	5.6	good	67332	65374	0.97092	65374	421.577	8.30051	0.97092	24976	24486	0.980381	24429	8927283	365.438	26.0816	0.978099
wine.manual9.3.2	10.1	5.2		78125	75960	0.972288	75960	423.458	7.36763	0.972288	34653	33445	0.96514	33339	11853556	355.546	30.4816	0.962081
wine.manual9.3.4	12.2	5.1		85280	82673	0.96943	82671	424.284	7.09531	0.969407	37950	36603	0.964506	36474	12978939	355.841	30.1396	0.961107
wine.manual9.3.7	12.7	5.6		70758	68931	0.97418	68931	425.436	6.48389	0.97418	37677	36390	0.965841	36289	13377146	368.628	23.5592	0.963161
wine.manual9.3.16	14	6.3		34144	32727	0.958499	32727	424.938	6.83418	0.958499	37785	36719	0.971788	36577	13297687	363.553	26.9896	0.96803
wine.manual9.3.30	15.1	6.1		85836	83280	0.970222	83278	424.34	7.12214	0.970199	31834	30980	0.973173	30859	11229772	363.906	26.9773	0.969372
wine.manual9.3.60	17.1	7.4		60133	58208	0.967988	58208	423.885	7.32497	0.967988	28398	27710	0.975773	27608	10059401	364.365	26.6695	0.972181
wine.manual9.3.70	18.6	5.9	intermediate	54331	52248	0.961661	52248	423.308	7.53345	0.961661	27327	26671	0.975994	26619	9805520	368.365	23.8323	0.974092
wine.manual10.1.1				72443	70130	0.968071	70130	419.549	7.38203	0.968071	134361	129975	0.967357	127017	46511988	366.187	25.89	0.945341
wine.manual10.1.2	10.3	5.8		82272	79927	0.971497	79927	418.125	6.52102	0.971497	126021	122434	0.971536	120357	43571879	362.022	28.5	0.955055
wine.manual10.1.4	11.3	6		87575	84879	0.969215	84878	418.863	7.10272	0.969204	147793	143670	0.972103	140568	50539655	359.539	29.6641	0.951114
wine.manual10.1.7	13.5	5.8		68968	66845	0.969218	66842	419.903	7.31811	0.969174	43764	42642	0.974362	41745	15231031	364.859	26.6192	0.953866
wine.manual10.1.14	14.3	6.3		82872	80522	0.971643	80522	419.465	7.31993	0.971643	39391	38422	0.9754	37437	13589983	363.009	27.7705	0.950395
wine.manual10.1.30	16.2	6.1		45070	43724	0.970135	43723	419.077	7.50901	0.970113	37476	36572	0.975878	35938	13236009	368.301	23.9614	0.95896
wine.manual10.1.60				74826	72841	0.973472	72834	418.634	7.32757	0.973378
wine.manual10.1.70	19.5	5.1	good	88900	86357	0.971395	86356	418.218	7.02921	0.971384	25943	25167	0.970088	24687	8980597	363.778	27.5025	0.951586
wine.manual10.2.1				57762	55646	0.963367	55640	419.707	8.27152	0.963263	124991	121123	0.969054	116920	41305873	353.283	31.6298	0.935427
wine.manual10.2.2	10.3	5.2		52811	51009	0.965878	51007	420.176	8.20485	0.96584	39987	38672	0.967114	37251	13312935	357.385	30.3389	0.931578
wine.manual10.2.4	13	5.1		32954	31993	0.970838	31991	421.58	8.35814	0.970777	40039	38967	0.973226	37709	13534228	358.912	29.7196	0.941807
wine.manual10.2.7	14	5.6		33614	32541	0.968079	32538	421.902	8.28545	0.96799	22508	21958	0.975564	21103	7621076	361.137	28.598	0.937578
wine.manual10.2.14	15.3	5.6		63271	61084	0.965434	61080	423.296	7.99084	0.965371	28518	27813	0.975279	26512	9597099	361.991	28.3344	0.929658
wine.manual10.2.30	17.5	6.3		15772	15290	0.96944	15289	421.549	8.35852	0.969376	29192	28463	0.975027	27620	10174574	368.377	23.9659	0.94615
wine.manual10.2.60	19.3	6.1		14698	14235	0.968499	14235	420.425	8.49285	0.968499	36199	35166	0.971463	34366	12692903	369.345	23.1115	0.949363
wine.manual10.2.70	19.8	5.3	good	41589	40235	0.967443	40234	419.201	8.006	0.967419	27685	26920	0.972368	26474	9786891	369.679	22.7613	0.956258
wine.manual10.3.2	10.1	4.9		51107	49671	0.971902	49668	424.394	7.34097	0.971843	33688	32601	0.967733	31674	11333583	357.82	30.274	0.940216
wine.manual10.3.4	13.2	5.1		65606	63725	0.971329	63722	425.599	6.55908	0.971283	35840	34903	0.973856	33940	12238137	360.582	29.0934	0.946987
wine.manual10.3.7	14.2	5.8		79957	77953	0.974937	77953	427.439	4.76123	0.974937	14253	13846	0.971445	13259	4797479	361.828	28.6572	0.93026
wine.manual10.3.14	15.8	5.9		49699	48003	0.965875	48003	426.497	5.84183	0.965875	1140	1119	0.981579	1099	400871	364.76	26.892	0.964035
wine.manual10.3.30	17.2	5.6		75342	72923	0.967893	72921	425.214	6.83221	0.967867	129683	124642	0.961128	122427	45118554	368.534	24.0866	0.944048
wine.manual10.3.60	18.3	7		63352	61508	0.970893	61506	424.797	7.18929	0.970861	134054	128658	0.959748	126286	46530809	368.456	24.1089	0.942053
wine.manual10.3.70	19.6	5.7	good	93286	90178	0.966683	90178	423.97	7.3846	0.966683	26010	25437	0.97797	25103	9317122	371.156	21.2747	0.965129
yeast.machine.1	10.6	4.1	intermediate	54716	52482	0.959171	52481	418.713	8.37311	0.959153	34021	32555	0.956909	32297	11156792	345.444	32.4657	0.949325
yeast.machine.2	10.8	3.4	intermediate	100967	98234	0.972932	98234	418.849	8.79585	0.972932	31047	29777	0.959094	29544	10177305	344.48	32.3922	0.95159
yeast.machine.3	11.5	3.8	intermediate	33424	32366	0.968346	32365	425.254	7.29234	0.968316	30731	29433	0.957763	29286	10159552	346.908	32.3303	0.952979
yeast.manual.1	18.2	6.2	perfect	99322	96190	0.968466	96190	421.31	7.37311	0.968466	30159	29244	0.969661	29188	10584637	362.637	26.4609	0.967804
yeast.manual.2	18.2	6.1	perfect	103122	100038	0.970094	100036	421.29	7.4192	0.970074	31302	30279	0.967318	30209	10947482	362.391	26.3567	0.965082
yeast.manual.3	18	6.7	perfect	109427	106532	0.973544	106532	425.498	6.63698	0.973544	33691	32615	0.968063	32550	11816728	363.033	24.6519	0.966133
yeast.manual.4	17.6	6.1	good	98502	96179	0.976417	96176	427.435	4.94176	0.976386	31743	30912	0.973821	30669	10968988	357.657	27.1378	0.966166
yeast.manual.5	17.6	8.4	poor	110079	107224	0.974064	107215	428.457	2.97144	0.973982	32827	32035	0.975874	31880	11494110	360.543	26.0529	0.971152
yeast.manual.6	17.3	7.2	poor	109098	105952	0.971164	105952	428.202	3.52115	0.971164	31514	30758	0.976011	30636	11073459	361.453	25.2424	0.972139
yeast.manual.7	17.2	6.5	good	103188	100669	0.975588	100669	428.171	3.62568	0.975588	34793	33378	0.959331	33228	11973630	360.348	26.0202	0.95502
yeast.manual.8	17.4	10.4	poor	96207	93359	0.970397	93359	428.653	2.36701	0.970397	35365	33921	0.959169	27390	9875330	360.545	25.2593	0.774495
yeast.manual.9	17.7	8.8	poor	88034	85473	0.970909	85473	428.198	3.54686	0.970909	32532	31171	0.958164	30953	11107762	358.859	26.8386	0.951463
yeast.manual.10	18.9	6.3	good	81709	79354	0.971178	79352	419.144	7.1804	0.971154	33626	32477	0.96583	32405	11882884	366.699	23.2964	0.963689
yeast.manual.11	19	6.6	good	68406	66348	0.969915	66348	423.357	7.56897	0.969915	32339	31321	0.968521	31254	11369763	363.786	25.4195	0.966449
						sum	8038589						sum	3892236
						average	73748.5						average	36039.2
						sd	20506.9						sd	25204.1

## Sheet: Supplementary Table 2
fermentation results of each batch of wine
batch of fermentation	wine quality comment
wine.machine2.16	good
wine.machine3.16	good
wine.manual3.1	poor
wine.manual3.2	poor
wine.manual3.3	intermediate
wine.manual4.1	poor
wine.manual4.2	poor
wine.manual4.3	good
wine.manual9.1	good
wine.manual9.2	good
wine.manual9.3	intermediate
wine.manual10.1	good
wine.manual10.2	good
wine.manual10.3	good

## Sheet: Supplementary Table 3
colum name illustration
raw_reads		Illumina Hiseq paired-end reads
read_length		PE125
raw_bases		number of bases of raw data
trimmed_pe_treads		number of paired end reads reads after trimmingo and quality control
trimmed_pe_bases		base number of paired end reads after trimming and quality control
trimmed_se_reads		number of single end reads after trimming and quality control
trimmed_se_bases		base number of single end reads after trimming and quality control
final_pe_treads		final number of paired end reads reads after removing cerealreads
final_pe_bases		final base number of paired end after removing cerealreads
final_se_reads		final number of single end reads after removing cerealreads
final_se_bases		final base number of single end reads after removing cerealreads
trim_pe_percent		percentage of paired end reads to raw reads
trim_pe_percent		percentage of paired end reads to raw reads
non_host_percent		percentage of reads not belonging to cereal genomes
final_data(Gb)		base number of final clean data
reads_aligned_genomes		reads number belonging to cereal genomes
reads_aligned_genomes(%)		percentage of readsbelonging to cereal genomes
sample information and data summary of 16S/ITS amplicon sequencing
samplename	raw_reads	read_length	raw_bases	trimmed_pe_reads	trimmed_pe_bases	trimmed_se_reads	trimmed_se_bases	final_pe_reads	final_pe_bases	final_se_reads	final_se_bases	trim_pe_percent	non_host_percent	final_data(Gb)	reads_aligned_genomes	reads_aligned_genomes(%)
machine2.2	23803422	125	5950855500	22907289	5722090592	830066	103465214	11279953	2817349648	545953	68029728	96.2353	49.2418	2.88538	1434576	0.127179
machine2.4	20498951	125	5124737750	20039956	5006364002	411444	51249658	8839381	2208018675	265346	33039849	97.7609	44.1088	2.24106	1152733	0.130409
machine2.7..1	21922862	125	5480715500	20834446	5203968726	1016712	126749048	11102030	2772656636	695625	86693662	95.0352	53.2869	2.85935	1740794	0.1568
machine2.7..2	29036444	125	7259111000	28108259	7021074985	832682	103689472	15475287	3864982098	614591	76514015	96.8034	55.056	3.9415	2268649	0.146598
machine2.14..1	34044473	125	8511118250	32937607	8227490753	1000943	124644043	18645219	4656796584	744716	92716904	96.7488	56.6077	4.74951	3079908	0.165185
machine2.14..2	24104615	125	6026153750	23546989	5882564415	503049	62668035	11513512	2876066529	337509	42032162	97.6866	48.8959	2.9181	2510793	0.218074
manual3.1.1	26296336	125	6574084000	25520775	6375063765	698588	87010777	12840836	3207234824	487887	60751505	97.0507	50.3152	3.26799	1848575	0.143961
manual3.1.2	29918782	125	7479695500	28871320	7211753752	957004	119210431	16513382	4124307639	713931	88911261	96.499	57.1965	4.21322	1684625	0.102016
manual3.1.4	18370123	125	4592530750	17617635	4398622957	671534	83529548	11096590	2770055025	532772	66251678	95.9037	62.9857	2.83631	1898459	0.171085
manual3.1.7	30920510	125	7730127500	29337149	7318628326	1335742	165754938	24661447	6151726308	1227793	152340460	94.8793	84.0622	6.30407	9940915	0.403095
manual3.1.14	18675573	125	4668893250	18143218	4530255311	470094	58463447	14017825	3500009223	407875	50717647	97.1495	77.2621	3.55073	6900535	0.492269
manual3.1.30	22065655	125	5516413750	21427659	5352858695	586254	73003437	13521376	3377470554	453261	56423118	97.1086	63.1024	3.43389	3755127	0.277718
manual3.1.60	28072892	125	7018223000	27524478	6876423007	488949	60887809	17316680	4325979773	376228	46838341	98.0465	62.9137	4.37282	3924502	0.226631
manual10.1.1	14378784	125	3594696000	14068148	3514154767	277020	34497520	8723938	2178942496	217606	27092260	97.8396	62.012	2.20603	1275622	0.146221
manual10.1.2	30469853	125	7617463250	29263167	7304291719	1057754	131404182	12109341	3021730088	694267	86202465	96.0397	41.3808	3.10793	1440647	0.11897
manual10.1.4	35618511	125	8904627750	34191784	8533178499	1240062	153996198	16722643	4172000137	892266	110748453	95.9944	48.9084	4.28275	1797786	0.107506
manual10.1.7	29531950	125	7382987500	28271375	7053442573	1090771	134999215	15327681	3822183358	840411	103864368	95.7315	54.2163	3.92605	1851754	0.120811
manual10.1.14	31889609	125	7972402250	30492593	7610416393	1248425	155103392	17433418	4350006739	937437	116417537	95.6192	57.1726	4.46642	3518803	0.201842
manual10.1.30	60069761	125	15017440250	58562361	14620564148	1318413	163453758	38677742	9654567197	1074454	133090523	97.4906	66.0454	9.78766	4675873	0.120893
manual10.1.60	12534689	125	3133672250	12135544	3028730226	346354	42987788	7837217	1955654625	276702	34323061	96.8157	64.5807	1.98998	1518747	0.193787
		total	135555948750										57.9676	77.3407
		average	6.7778e+09											3.86704		0.188552
		sd	2.50828e+09											1.72869
